# Supplementary material for: Correlation Between Breath Acetone and Ketone Bodies in Blood and Urine Among Individuals with Different Glycometabolic Statuses Based on PTR-TOF-MS
Source: Diagnostics (Basel). 2026 Jun 30;16(13):2043. doi: 10.3390/diagnostics16132043 (PMC13360147; doi:10.3390/diagnostics16132043)
Supplement: Supplementary file 1 [file diagnostics-16-02043-s001.zip]

Archive with 1 entries (1 files):
- diagnostics-4319372-supplementary.pdf
